# Supplementary material for: Single-Domain Antibody Multimers for Detection of Botulinum Neurotoxin Serotypes C, D, and Their Mosaics in Endopep-MS
Source: Toxins (Basel). 2023 Sep 17;15(9):573. doi: 10.3390/toxins15090573 (PMC10535107; doi:10.3390/toxins15090573)
Supplement: Supplementary file 1 [file toxins-15-00573-s001.zip]

Archive with 1 entries (1 files):
- toxins-2596340-supplementary.pdf
